# Supplementary material for: Metabolomic and transcriptomic profiling of hepatocellular carcinomas in Hras12V transgenic mice
Source: Cancer Med. 2017 Sep 21;6(10):2370–84. doi: 10.1002/cam4.1177 (PMC5633588; doi:10.1002/cam4.1177)
Supplement: Supplementary file 4 — Table S2. KEGG pathway enrichment analysis for upregulated genes in HCC of Ras‐Tg mice compared to liver tissues of wild‐type mice. [file CAM4-6-2370-s004.xls]

## Sheet: Sheet1
Supplementary Table 2. KEGG pathway enrichment analysis for up-regulated genes in HCC of Ras-Tg compared to liver tissues of wild-type mice.
Pathway	Genes count	%	P-Value	Genes	List Total	Pop Hits	Pop Total	Fold Enrichment	Bonferroni	Benjamini	FDR
mmu03320:PPAR signaling pathway	10	3.28947	4.41e-13	CYP4A31,APOA1,FADS2,SCD2,ACSL5,SCD3,FABP4,LPL,FABP5,ACSL4	128	69	44728	50.6431	5.69e-11	5.69e-11	5.13e-10
mmu05200:Pathways in cancer	14	4.60526	2.81e-12	COL4A1,FGF21,TGFBR2,EPAS1,CCNE1,BAX,BCL2L1,CDKN1A,CDKN2A,FGFR2,CDKN2B,CCND1,FN1,CDH1	128	291	44728	16.8114	3.62e-10	1.81e-10	3.27e-09
mmu04514:Cell adhesion molecules (CAMs)	10	3.28947	5.74e-11	F11R,H2-EB1,CLDN15,ICAM1,CLDN14,H2-AB1,H2-AA,H2-T22,CDH1,ALCAM	128	117	44728	29.8665	7.4e-09	2.47e-09	6.67e-08
mmu00480:Glutathione metabolism	8	2.63158	1.51e-10	ANPEP,GSTM3,GCLC,GSTM1,G6PDX,GSTA1,PGD,GSTA4	128	52	44728	53.7596	1.95e-08	4.88e-09	1.76e-07
mmu00982:Drug metabolism	8	2.63158	1.76e-09	CYP2A5,CYP2B13,CYP2B9,GSTM3,CYP2A4,GSTM1,GSTA1,GSTA4	128	73	44728	38.2945	2.26e-07	4.53e-08	2.04e-06
mmu00561:Glycerolipid metabolism	7	2.30263	1.93e-09	ALDH1B1,PNPLA3,PPAP2C,PNLIPRP1,GPAM,LPL,AKR1B7	128	41	44728	59.6601	2.49e-07	4.14e-08	2.24e-06
mmu05416:Viral myocarditis	7	2.30263	2.27e-08	H2-EB1,MYH9,ICAM1,H2-AB1,H2-AA,H2-T22,CCND1	128	61	44728	40.0994	2.93e-06	3.66e-07	2.64e-05
mmu04115:p53 signaling pathway	7	2.30263	2.51e-08	CCNE1,BAX,IGFBP3,CDKN1A,CDKN2A,GADD45A,CCND1	128	62	44728	39.4526	3.24e-06	3.6e-07	2.92e-05
mmu04612:Antigen processing and presentation	6	1.97368	5.8e-07	H2-EB1,CD74,LGMN,H2-AB1,H2-AA,H2-T22	128	56	44728	37.4397	7.48e-05	6.23e-06	0.000674
mmu00830:Retinol metabolism	6	1.97368	8.93e-07	CYP2A5,BCMO1,CYP4A31,CYP2B13,CYP2B9,CYP2A4	128	61	44728	34.3709	0.000115	8.86e-06	0.00103835
mmu00980:Metabolism of xenobiotics by cytochrome P450	6	1.97368	1.14e-06	CYP2B13,CYP2B9,GSTM3,GSTM1,GSTA1,GSTA4	128	64	44728	32.7598	0.000147	1.05e-05	0.00132174
mmu05222:Small cell lung cancer	6	1.97368	3.9e-06	COL4A1,CCNE1,BCL2L1,CDKN2B,CCND1,FN1	128	82	44728	25.5686	0.000504	3.15e-05	0.00454068
mmu04110:Cell cycle	6	1.97368	1.95e-05	CCNE1,CDKN1A,CDKN2A,GADD45A,CDKN2B,CCND1	128	114	44728	18.3914	0.00251719	0.00014	0.0227187
mmu05218:Melanoma	5	1.64474	2.34e-05	FGF21,CDKN1A,CDKN2A,CCND1,CDH1	128	58	44728	30.1239	0.00300799	0.000159	0.0271545
