# Supplementary material for: Metabolomic and transcriptomic profiling of hepatocellular carcinomas in Hras12V transgenic mice
Source: Cancer Med. 2017 Sep 21;6(10):2370–84. doi: 10.1002/cam4.1177 (PMC5633588; doi:10.1002/cam4.1177)
Supplement: Supplementary file 5 — Table S3. KEGG pathway enrichment analysis for downregulated genes in HCC of Ras‐Tg mice compared to liver tissues of wild‐type mice. [file CAM4-6-2370-s005.xls]

## Sheet: Sheet1
Supplementary Table 3. KEGG pathway enrichment analysis for down-regulated genes in HCC of Ras-Tg compared to liver tissues of wild-type mice.
Pathway	Genes count	%	P Value	Genes	List Total	Pop Hits	Pop Total	Fold Enrichment	Bonferroni	Benjamini	FDR
mmu00830:Retinol metabolism	23	7.14286	4.65e-38	CYP2C54,UGT2B1,CYP3A16,CYP2C44,CYP4A12B,ALDH1A1,CYP2C29,ALDH1A7,DHRS4,UGT2A3,CYP2C50,CYP3A41A,UGT2B36,CYP3A44,CYP3A25,ADH4,CYP4A12A,CYP1A2,CYP2C67,UGT2B5,CYP3A11,CYP2C37,RETSAT	175	61	44728	96.3695	5.44e-36	5.44e-36	5.31e-35
mmu00982:Drug metabolism	23	7.14286	5.17e-36	CYP2C54,UGT2B1,CYP3A16,CYP2C44,MGST1,CYP2C29,UGT2A3,CYP2C50,CYP3A41A,CYP2E1,UGT2B36,CYP2D9,GSTP1,CYP3A44,CYP3A25,ADH4,CYP1A2,CYP2C67,UGT2B5,GSTK1,CYP3A11,FMO5,CYP2C37	175	73	44728	80.5279	6.04e-34	3.02e-34	5.9e-33
mmu00980:Metabolism of xenobiotics by cytochrome P450	22	6.8323	2.48e-35	CYP2C54,UGT2B1,CYP3A16,CYP2C44,MGST1,CYP2C29,UGT2A3,CYP2C50,CYP3A41A,CYP2E1,CYP2F2,UGT2B36,GSTP1,CYP3A44,CYP3A25,ADH4,CYP1A2,CYP2C67,UGT2B5,GSTK1,CYP3A11,CYP2C37	175	64	44728	87.8586	2.91e-33	9.69e-34	2.84e-32
mmu00591:Linoleic acid metabolism	15	4.65839	5.99e-25	CYP2C54,CYP3A16,CYP2C44,CYP2C29,CYP2J5,CYP2C50,CYP3A41A,CYP2E1,CYP3A44,CYP3A25,AKR1C6,CYP1A2,CYP2C67,CYP3A11,CYP2C37	175	37	44728	103.617	7.01e-23	1.75e-23	6.84e-22
mmu03320:PPAR signaling pathway	16	4.96894	1.78e-22	CPT2,EHHADH,CYP8B1,FABP1,ACSL1,CYP4A12B,SCP2,SLC27A5,ACAA1B,APOA5,CYP27A1,CYP4A12A,HMGCS2,PCK1,ANGPTL4,APOA2	175	69	44728	59.2669	2.08e-20	4.17e-21	2.04e-19
mmu00140:Steroid hormone biosynthesis	14	4.34783	2.19e-22	UGT2B1,CYP3A16,SRD5A1,HSD3B5,AKR1D1,UGT2A3,CYP3A41A,UGT2B36,CYP7B1,CYP3A44,CYP3A25,UGT2B5,CYP3A11,HSD3B4	175	39	44728	91.7497	2.56e-20	4.26e-21	2.5e-19
mmu00983:Drug metabolism	13	4.03727	2.89e-20	UGT2B1,DPYS,CYP3A16,UPP2,UGT2A3,UPB1,CYP3A41A,UGT2B36,CYP3A44,CYP3A25,UGT2B5,CYP3A11,DPYD	175	39	44728	85.1962	3.39e-18	4.84e-19	3.31e-17
mmu00330:Arginine and proline metabolism	13	4.03727	6.58e-19	ALDH7A1,ASL,PRODH,ALDH4A1,AMD2,GLS2,CPS1,ASS1,LAP3,OTC,OAT,GOT1,AGMAT	175	49	44728	67.8092	7.7e-17	9.63e-18	7.52e-16
mmu00590:Arachidonic acid metabolism	14	4.34783	7.61e-19	CYP2C54,GPX1,CYP2C44,CYP4A12B,CYP2C29,CYP4F15,CYP2J5,CYP4F14,CYP2C50,CYP2E1,CYP4A12A,EPHX2,CYP2C67,CYP2C37	175	68	44728	52.6212	8.9e-17	9.89e-18	8.69e-16
mmu00380:Tryptophan metabolism	12	3.72671	1.74e-18	HAAO,KMO,AADAT,EHHADH,ALDH7A1,CAT,DDC,GCDH,TDO2,INMT,CYP1A2,KYNU	175	37	44728	82.8936	2.04e-16	2.04e-17	1.99e-15
mmu00071:Fatty acid metabolism	12	3.72671	4.66e-18	CPT2,EHHADH,ALDH7A1,ACADVL,ACSL1,CYP4A12B,ACAA1B,ACADSB,GCDH,ADH4,CYP4A12A,ACAA2	175	40	44728	76.6766	5.45e-16	4.95e-17	5.32e-15
mmu00260:Glycine, serine and threonine metabolism	11	3.41615	1.7e-17	AGXT,CTH,ALAS2,PIPOX,ALAS1,SDS,GNMT,SARDH,BHMT,DMGDH,CBS	175	30	44728	93.7158	1.99e-15	1.66e-16	1.95e-14
mmu00120:Primary bile acid biosynthesis	9	2.79503	2.79e-16	HSD17B4,BAAT,AKR1D1,HSD3B7,CYP8B1,SCP2,SLC27A5,CYP7B1,CYP27A1	175	15	44728	153.353	3.9e-14	3e-15	3.77e-13
mmu00270:Cysteine and methionine metabolism	10	3.10559	2.19e-15	CTH,TAT,SDS,AHCY,AMD2,MAT1A,BHMT,CDO1,CBS,GOT1	175	30	44728	85.1962	2.6e-13	1.73e-14	2.54e-12
mmu00250:Alanine, aspartate and glutamate metabolism	8	2.48447	1.32e-11	AGXT,ASL,ALDH4A1,GLS2,CPS1,ASS1,ABAT,GOT1	175	28	44728	73.0253	1.54e-09	9.65e-11	1.51e-08
mmu00150:Androgen and estrogen metabolism	8	2.48447	1.73e-11	UGT2B1,SRD5A1,HSD3B5,AKR1D1,UGT2A3,UGT2B36,UGT2B5,HSD3B4	175	29	44728	70.5072	2.03e-09	1.19e-10	1.98e-08
mmu00910:Nitrogen metabolism	7	2.17391	3.04e-10	CAR14,CTH,CAR3,HAL,GLS2,CPS1,CAR5A	175	23	44728	77.7878	3.55e-08	1.97e-09	3.47e-07
mmu00053:Ascorbate and aldarate metabolism	6	1.86335	2.45e-09	UGT2B1,ALDH7A1,GULO,UGT2A3,UGT2B36,UGT2B5	175	15	44728	102.235	2.86e-07	1.43e-08	2.8e-06
mmu00350:Tyrosine metabolism	7	2.17391	3.23e-09	TAT,HGD,FAH,DDC,HPD,ADH4,GOT1	175	33	44728	54.2158	3.77e-07	1.8e-08	3.69e-06
mmu04610:Complement and coagulation cascades	8	2.48447	1.57e-08	MBL1,C8A,C9,C8G,C6,SERPINA1E,KLKB1,C8B	175	73	44728	28.0097	1.83e-06	7.97e-08	1.79e-05
mmu00500:Starch and sucrose metabolism	6	1.86335	2.48e-07	UGT2B1,G6PC,PYGL,UGT2A3,UGT2B36,UGT2B5	175	35	44728	43.8152	2.91e-05	1.21e-06	0.000284
mmu00620:Pyruvate metabolism	6	1.86335	3.8e-07	MDH1,ALDH7A1,LDHD,HAGH,PCK1,GLO1	175	38	44728	40.3561	4.45e-05	1.78e-06	0.000435
mmu00310:Lysine degradation	6	1.86335	4.96e-07	AADAT,PIPOX,EHHADH,ALDH7A1,GCDH,AASS	175	40	44728	38.3383	5.8e-05	2.23e-06	0.000566
mmu00360:Phenylalanine metabolism	5	1.5528	1.02e-06	TAT,PAH,DDC,HPD,GOT1	175	20	44728	63.8971	0.000119	4.42e-06	0.00116661
