# Supplementary material for: Metabolomic and transcriptomic profiling of hepatocellular carcinomas in Hras12V transgenic mice
Source: Cancer Med. 2017 Sep 21;6(10):2370–84. doi: 10.1002/cam4.1177 (PMC5633588; doi:10.1002/cam4.1177)
Supplement: Supplementary file 6 — Table S4. The number of metabolites in the pathways output by MSEA. [file CAM4-6-2370-s006.xls]

## Sheet: Sheet1
Supplementary Table 4. The number of metabolites in the pathways output by MSEA.
Pathway	Compounds
mmu01100 Metabolic pathways - Mus musculus (mouse) (11)	cpd:C00037 Glycine cpd:C00041 L-Alanine cpd:C00042 Succinate cpd:C00095 D-Fructose cpd:C00106 Uracil cpd:C00133 D-Alanine cpd:C00147 Adenine cpd:C00149 (S)-Malate cpd:C00153 Nicotinamide cpd:C00346 Ethanolamine phosphate cpd:C00379 Xylitol
mmu05230 Central carbon metabolism in cancer - Mus musculus (mouse) (5)	cpd:C00037 Glycine cpd:C00041 L-Alanine cpd:C00042 Succinate cpd:C00149 (S)-Malate cpd:C00665 beta-D-Fructose 2,6-bisphosphate
mmu01200 Carbon metabolism - Mus musculus (mouse) (4)	cpd:C00037 Glycine cpd:C00041 L-Alanine cpd:C00042 Succinate cpd:C00149 (S)-Malate
mmu02010 ABC transporters - Mus musculus (mouse) (4)	cpd:C00037 Glycine cpd:C00041 L-Alanine cpd:C00095 D-Fructose cpd:C00379 Xylitol
mmu01130 Biosynthesis of antibiotics - Mus musculus (mouse) (3)	cpd:C00037 Glycine cpd:C00042 Succinate cpd:C00149 (S)-Malate
mmu04922 Glucagon signaling pathway - Mus musculus (mouse) (3)	cpd:C00042 Succinate cpd:C00149 (S)-Malate cpd:C00665 beta-D-Fructose 2,6-bisphosphate
mmu00630 Glyoxylate and dicarboxylate metabolism - Mus musculus (mouse) (3)	cpd:C00037 Glycine cpd:C00042 Succinate cpd:C00149 (S)-Malate
mmu04974 Protein digestion and absorption - Mus musculus (mouse) (2)	cpd:C00037 Glycine cpd:C00041 L-Alanine
mmu01230 Biosynthesis of amino acids - Mus musculus (mouse) (2)	cpd:C00037 Glycine cpd:C00041 L-Alanine
mmu00230 Purine metabolism - Mus musculus (mouse) (2)	cpd:C00037 Glycine cpd:C00147 Adenine
mmu00051 Fructose and mannose metabolism - Mus musculus (mouse) (2)	cpd:C00095 D-Fructose cpd:C00665 beta-D-Fructose 2,6-bisphosphate
mmu00020 Citrate cycle (TCA cycle) - Mus musculus (mouse) (2)	cpd:C00042 Succinate cpd:C00149 (S)-Malate
mmu00480 Glutathione metabolism - Mus musculus (mouse) (2)	cpd:C00037 Glycine cpd:C01879 Pidolic acid
mmu00970 Aminoacyl-tRNA biosynthesis - Mus musculus (mouse) (2)	cpd:C00037 Glycine cpd:C00041 L-Alanine
mmu00620 Pyruvate metabolism - Mus musculus (mouse) (2)	cpd:C00042 Succinate cpd:C00149 (S)-Malate
mmu00250 Alanine, aspartate and glutamate metabolism - Mus musculus (mouse) (2)	cpd:C00041 L-Alanine cpd:C00042 Succinate
mmu04978 Mineral absorption - Mus musculus (mouse) (2)	cpd:C00037 Glycine cpd:C00041 L-Alanine
