# Supplementary material for: Metabolomic and transcriptomic profiling of hepatocellular carcinomas in Hras12V transgenic mice
Source: Cancer Med. 2017 Sep 21;6(10):2370–84. doi: 10.1002/cam4.1177 (PMC5633588; doi:10.1002/cam4.1177)
Supplement: Supplementary file 7 — Table S5. Significant metabolites identified in the pathways output by MSEA. [file CAM4-6-2370-s007.xls]

## Sheet: Sheet1
Supplementary Table 5. Significant metabolites identified in the pathways output by MSEA.
Peak	NIKKAJI	ChEBI	PubChem	CAS	KEGG	HMDB.ID	Kingdom	Super.Class	Class	Sub.Class	KEGG.link	PATHWAY
succinic acid	J2.879G	15741	3344	110-15-6	C00042	HMDB00254	Organic Compounds	Organic Acids and Derivatives	Carboxylic Acids and Derivatives	Dicarboxylic Acids and Derivatives	http://www.genome.jp/dbget-bin/www_bget?cpd:C00042	map00020 Citrate cycle (TCA cycle) ; map00190 Oxidative phosphorylation ; map00250 Alanine, aspartate and glutamate metabolism ; map00350 Tyrosine metabolism ; map00360 Phenylalanine metabolism ; map00361 Chlorocyclohexane and chlorobenzene degradation ; map00623 Toluene degradation ; map00630 Glyoxylate and dicarboxylate metabolism ; map00640 Propanoate metabolism ; map00650 Butanoate metabolism…
glycine 2	J1.163K	15428	3339	56-40-6	C00037	HMDB00123	Organic Compounds	Amino Acids, Peptides, and Analogues	Amino Acids and Derivatives	Alpha Amino Acids and Derivatives	http://www.genome.jp/dbget-bin/www_bget?cpd:C00037	map00120 Primary bile acid biosynthesis ; map00230 Purine metabolism ; map00260 Glycine, serine and threonine metabolism ; map00310 Lysine degradation ; map00460 Cyanoamino acid metabolism ; map00480 Glutathione metabolism ; map00630 Glyoxylate and dicarboxylate metabolism ; map00680 Methane metabolism ; map00730 Thiamine metabolism ; map00860 Porphyrin and chlorophyll metabolism ; map00910 Nitro…
alanine 1	J9.168E	16977	3343	56-41-7	C00041	HMDB00161	Organic Compounds	Amino Acids, Peptides, and Analogues	Amino Acids and Derivatives	Alpha Amino Acids and Derivatives	http://www.genome.jp/dbget-bin/www_bget?cpd:C00041	map00250 Alanine, aspartate and glutamate metabolism ; map00270 Cysteine and methionine metabolism ; map00430 Taurine and hypotaurine metabolism ; map00450 Selenocompound metabolism ; map00473 D-Alanine metabolism ; map00710 Carbon fixation in photosynthetic organisms ; map00970 Aminoacyl-tRNA biosynthesis ; map01060 Biosynthesis of plant secondary metabolites ; map01100 Metabolic pathways ; map0…
alanine 1	J9.190A	15570	3433	338-69-2	C00133	HMDB01310	Organic Compounds	Amino Acids, Peptides, and Analogues	Amino Acids and Derivatives	Alpha Amino Acids and Derivatives	http://www.genome.jp/dbget-bin/www_bget?cpd:C00133	map00473 D-Alanine metabolism ; map00550 Peptidoglycan biosynthesis ; map00750 Vitamin B6 metabolism ; map01100 Metabolic pathways
L-Malic acid	J74.430A	30797	3449	97-67-6	C00149	HMDB00156	Organic Compounds	Organic Acids and Derivatives	Carboxylic Acids and Derivatives	Dicarboxylic Acids and Derivatives	http://www.genome.jp/dbget-bin/www_bget?cpd:C00149	map00020 Citrate cycle (TCA cycle) ; map00620 Pyruvate metabolism ; map00630 Glyoxylate and dicarboxylate metabolism ; map00680 Methane metabolism ; map00710 Carbon fixation in photosynthetic organisms ; map00720 Carbon fixation pathways in prokaryotes ; map01060 Biosynthesis of plant secondary metabolites ; map01061 Biosynthesis of phenylpropanoids ; map01062 Biosynthesis of terpenoids and stero…
xylitol	J3.905E	17151	3669	87-99-0	C00379	HMDB02917	Organic Compounds	Carbohydrates and Carbohydrate Conjugates	Sugar Alcohols	N/A	http://www.genome.jp/dbget-bin/www_bget?cpd:C00379	map00040 Pentose and glucuronate interconversions ; map01100 Metabolic pathways
nicotinamide	J3.988H	17154	3453	98-92-0	C00153	HMDB01406	Organic Compounds	Aromatic Heteromonocyclic Compounds	Pyridines and Derivatives	N/A	http://www.genome.jp/dbget-bin/www_bget?cpd:C00153	map00760 Nicotinate and nicotinamide metabolism ; map01100 Metabolic pathways ; map04977 Vitamin digestion and absorption
glycine 1	J1.163K	15428	3339	56-40-6	C00037	HMDB00123	Organic Compounds	Amino Acids, Peptides, and Analogues	Amino Acids and Derivatives	Alpha Amino Acids and Derivatives	http://www.genome.jp/dbget-bin/www_bget?cpd:C00037	map00120 Primary bile acid biosynthesis ; map00230 Purine metabolism ; map00260 Glycine, serine and threonine metabolism ; map00310 Lysine degradation ; map00460 Cyanoamino acid metabolism ; map00480 Glutathione metabolism ; map00630 Glyoxylate and dicarboxylate metabolism ; map00680 Methane metabolism ; map00730 Thiamine metabolism ; map00860 Porphyrin and chlorophyll metabolism ; map00910 Nitro…
oxoproline	J4.959J	18183	4992	98-79-3	C01879	HMDB00267	Organic Compounds	Aliphatic Heteromonocyclic Compounds	Pyrrolidines	Pyrrolidine Carboxylic Acids and Derivatives	http://www.genome.jp/dbget-bin/www_bget?cpd:C01879	map00480 Glutathione metabolism
uracil	J4.842I	17568	3406	66-22-8	C00106	HMDB00300	Organic Compounds	Aromatic Heteromonocyclic Compounds	Diazines	Pyrimidines and Pyrimidine Derivatives	http://www.genome.jp/dbget-bin/www_bget?cpd:C00106	map00240 Pyrimidine metabolism ; map00410 beta-Alanine metabolism ; map00770 Pantothenate and CoA biosynthesis ; map01100 Metabolic pathways
O-Phosphorylethanolamine	J12.176B	17553	3639	1071-23-4	C00346	HMDB00224	Organic Compounds	Organophosphorus Compounds	Organic Phosphoric Acids and Derivatives	Organophosphate Esters	http://www.genome.jp/dbget-bin/www_bget?cpd:C00346	map00564 Glycerophospholipid metabolism ; map00600 Sphingolipid metabolism ; map01100 Metabolic pathways
Fructose 2,6-biphosphate degr prod 2	J470.690K	28602	3934	79082-92-1	C00665	HMDB01047	Organic Compounds	Carbohydrates and Carbohydrate Conjugates	Monosaccharides	Pentoses	http://www.genome.jp/dbget-bin/www_bget?cpd:C00665	map00051 Fructose and mannose metabolism
adenine	J5.257D	16708	3447	73-24-5	C00147	HMDB00034	Organic Compounds	Aromatic Heteropolycyclic Compounds	Imidazopyrimidines	N/A	http://www.genome.jp/dbget-bin/www_bget?cpd:C00147	map00230 Purine metabolism ; map00908 Zeatin biosynthesis ; map01100 Metabolic pathways
1,2-Cyclohexanedione 3	J75.392K	41674	8369	765-87-7	C06105	HMDB31344	Organic Compounds	Aliphatic Homopolycyclic Compounds	Cycloalkenes	N/A	http://www.genome.jp/dbget-bin/www_bget?cpd:C06105	map00930 Caprolactam degradation ; map01120 Microbial metabolism in diverse environments
