# Supplementary material for: Metabolomic and transcriptomic profiling of hepatocellular carcinomas in Hras12V transgenic mice
Source: Cancer Med. 2017 Sep 21;6(10):2370–84. doi: 10.1002/cam4.1177 (PMC5633588; doi:10.1002/cam4.1177)
Supplement: Supplementary file 8 — Table S6. Overrepresentation analysis of the metabolic pathways output by MSEA. [file CAM4-6-2370-s008.xls]

## Sheet: metabolite sets enrichment 
Supplementary Table 6. Over-representation analysis of the metabolic pathways output by MSEA.
	Metabolite Set	Total	Hits	Expect	P value	Holm P	FDR
﻿	GLUTATHIONE METABOLISM	10	2	0.182	0.0128	1	1
﻿	FRUCTOSE AND MANNOSE DEGRADATION	18	2	0.327	0.0399	1	1
﻿	CITRIC ACID CYCLE	23	2	0.418	0.0626	1	1
﻿	ALANINE METABOLISM	6	1	0.109	0.105	1	1
﻿	GLUCOSE-ALANINE CYCLE	12	1	0.218	0.199	1	1
﻿	BETA-ALANINE METABOLISM	13	1	0.236	0.214	1	1
﻿	NICOTINATE AND NICOTINAMIDE METABOLISM	13	1	0.236	0.214	1	1
﻿	STARCH AND SUCROSE METABOLISM	14	1	0.255	0.228	1	1
﻿	SELENOAMINO ACID METABOLISM	15	1	0.273	0.242	1	1
﻿	SPHINGOLIPID METABOLISM	15	1	0.273	0.242	1	1
﻿	MITOCHONDRIAL ELECTRON TRANSPORT CHAIN	15	1	0.273	0.242	1	1
﻿	AMMONIA RECYCLING	18	1	0.327	0.284	1	1
﻿	GLUTAMATE METABOLISM	18	1	0.327	0.284	1	1
﻿	PROTEIN BIOSYNTHESIS	19	1	0.345	0.297	1	1
﻿	UREA CYCLE	20	1	0.364	0.31	1	1
﻿	PYRUVATE METABOLISM	20	1	0.364	0.31	1	1
﻿	PORPHYRIN METABOLISM	22	1	0.4	0.336	1	1
﻿	METHIONINE METABOLISM	24	1	0.436	0.36	1	1
﻿	GALACTOSE METABOLISM	25	1	0.455	0.372	1	1
﻿	GLYCINE, SERINE AND THREONINE METABOLISM	26	1	0.473	0.384	1	1
﻿	PYRIMIDINE METABOLISM	36	1	0.655	0.491	1	1
﻿	PURINE METABOLISM	45	1	0.818	0.572	1	1
﻿	BILE ACID BIOSYNTHESIS	49	1	0.891	0.604	1	1
